# Supplementary material for: Uptake of 18F-AV45 in the Putamen Provides Additional Insights into Alzheimer’s Disease beyond the Cortex
Source: Biomolecules. 2024 Jan 29;14(2):157. doi: 10.3390/biom14020157 (PMC10886857; doi:10.3390/biom14020157)
Supplement: Supplementary file 1 [file biomolecules-14-00157-s001.zip]

Archive with 1 entries (1 files):
- biomolecules-2746576-supplementary.pdf
